# Supplementary material for: Application of MS-Based Metabolomic Approaches in Analysis of Starfish and Sea Cucumber Bioactive Compounds
Source: Mar Drugs. 2022 May 12;20(5):320. doi: 10.3390/md20050320 (PMC9147407; doi:10.3390/md20050320)
Supplement: Supplementary file 1 [file marinedrugs-20-00320-s001.zip]

Archive with 1 entries (1 files):
- marinedrugs-1710959-supplementary.pdf
